# Supplementary material for: What makes an effective grants peer reviewer? An exploratory study of the necessary skills
Source: PLoS One. 2020 May 13;15(5):e0232327. doi: 10.1371/journal.pone.0232327 (PMC7219739; doi:10.1371/journal.pone.0232327)
Supplement: S4 Appendix — (XLSX) [file pone.0232327.s004.xlsx]

## Sheet: Data
				Based on your experience, please indicate your level of agreement that the following competencies are important to being an effective review panelist.													Based on your experience, please indicate your level of agreement that the following competencies are important to being an effective review panelist. The ability to:									Please indicate which review panel setting you believe best helps develop or improve each of these competencies. Improved:													Please indicate which review panel setting you believe best helps develop or improve each of these competencies. Improved the ability to:								Based on your experience, please indicate how much each experience below has improved your review panelist competencies.
		Is the U.S. your country of residence?	Have you served as a review panelist for research proposals or grant proposal decisions?	Subject matter expertise in an area(s) related to the panel.	Familiarity with panel reviews.	Broad scientific understanding is important to being an effective review panelist.	Familiarity with the specific agency’s peer review process is important to being an effective review panelist.	Preparedness (e.g. have read the solicitation, the directions, and any proposals assigned) is important to being an effective review panelist.	Impartiality is important to being an effective review panelist.	Analytical thinking is important to being an effective review panelist.	Open to others’ opinions or ideas is important to being an effective review panelist.	Clear and concise writing is important to being an effective review panelist.	Active and attentive listening is important to being an effective review panelist.	Open to novel research ideas is important to being an effective review panelist.	Sensitivity towards bias(es) is important to being an effective review panelist.	Confidence in one’s own opinion or ideas is important to being an effective review panelist.	...put proposed research in context.	...articulate ideas clearly.	...sustain attention to the task.	...interpret body language including facial expressions.	...build rapport with other panelists.	...redirect conversations politely.	...stay on topic.	...collegially voice dissent or disagreement.	Please provide any additional comments about the competencies necessary for an effective review panelist.	...subject matter expertise in an area(s) related to the panel.	...familiarity with panel reviews.	...broad scientific understanding.	...familiarity with the specific agency’s peer review process.	...preparedness (e.g. have read the solicitation, the directions, and any proposals assigned).	...impartiality.	...analytical thinking.	...open to others’ opinions or ideas.	...clear and concise writing.	...active and attentive listening.	...open to novel research ideas.	...sensitivity towards bias(es).	...confidence in one’s own opinion or ideas.	...put proposed research in context.	...articulate ideas clearly.	...sustain attention to the task.	...interpret body language including facial expressions.	...build rapport with other panelists.	...redirect conversations politely.	...stay on topic.	...collegially voice dissent or disagreement.	Observation of other panelists	Listening to panelists make arguments	Sharing my thoughts during discussions
Response time	Last page saved	P2Q1	P2Q2	P3Q1M1R1	P3Q1M1R2	P3Q1M1R3	P3Q1M1R4	P3Q1M1R5	P3Q1M1R6	P3Q1M1R7	P3Q1M1R8	P3Q1M1R9	P3Q1M1R10	P3Q1M1R11	P3Q1M1R12	P3Q1M1R13	P4Q1M1R1	P4Q1M1R2	P4Q1M1R3	P4Q1M1R4	P4Q1M1R5	P4Q1M1R6	P4Q1M1R7	P4Q1M1R8	P4Q2A1	P5Q1M1R1	P5Q1M1R2	P5Q1M1R3	P5Q1M1R4	P5Q1M1R5	P5Q1M1R6	P5Q1M1R7	P5Q1M1R8	P5Q1M1R9	P5Q1M1R10	P5Q1M1R11	P5Q1M1R12	P5Q1M1R13	P6Q1M1R1	P6Q1M1R2	P6Q1M1R3	P6Q1M1R4	P6Q1M1R5	P6Q1M1R6	P6Q1M1R7	P6Q1M1R8	P7Q1M1R1	P7Q1M1R2	P7Q1M1R3
54	P13	1	1	1	--	--	--	--	--	--	--	--	--	--	--	--	--	--	--	--	--	--	--	--	--	--	--	--	--	--	--	--	--	--	--	--	--	--	--	--	--	--	--	--	--	--	--	--	--
678	P13	1	1	4	4	5	5	5	5	5	5	4	5	5	5	3	5	5	5	3	4	4	5	5	Facial expressions are hard to answer when many panels use teleconferencing	4	4	4	4	2	2	4	2	4	2	4	2	1	4	3	3	3	3	3	4	3	2	2	3
1119	P13	1	1	5	4	2	5	5	4	5	4	4		4	3	4	4	4	4	2	2	3	4	5	Background and experience sufficient to effectively evaluate the proposal	4		4	3	4	1	1	3	1	3	2	2	1	2	2	3	3	3	3	2	3	2	3	4
790	P13	1	1	5	4	3	3	5	5	5	5	4	5	5	5	4	4	4	5	3	3	4	5	4		3	2	3	3	2	3	2	3	2	3	2	3	3	2	3	2	3	3	3	2	3	3	3	4
730	P13	1	1	5	4	4	2	5	5	4	4	4	4	5	4	4	4	4	4	2	4	4	5	4	Be an advocate for GOOD proposals or manuscripts for which you are a designated primary reviewer.	2	2	4	4	2	2	2	2	2	2	2	2	2	3	2	1	4	3	2	2	2	4	4	3
242	P6	1	1	5	5	5	3	4	5	5	4	4	3	4	4	4	4	4	4	3	3	5	5	5		4	4	4	3	3	4	4	3	4	3	3	4	4	--	--	--	--	--	--	--	--	--	--	--
287	P5	1	1	4	4	5	5	5	5	5	5	4	4	5	4	4	5	4	4	4	4	4	4	5		--	--	--	--	--	--	--	--	--	--	--	--	--	--	--	--	--	--	--	--	--	--	--	--
504	P13	1	1	5	5	5	5	5	5	5	5	5	5	5	4	3	4	4	4	5	5	5	5	5	--	3	3	3	3	3	3	3	3	3	3	3	3	3	3	3	3	3	3	3	3	3	4	3	4
1009	P13	1	1	5	4	5	5	5	5	5	5	5	5	5	5	5	5	5	5	4	4	5	5	5	--	2	2	2	3	3	3	2	3	2	2	2	3	3	2	3	3	3	3	3	3	3	3	4	4
509	P13	1	1	4	3	5	4	4	5	5	4	3	3	5	2	4	5	4	4	3	3	3	3	4	Focus on scientific excellence and novelty and tune out the various "check-box" BS that is secondary. - There are too many secondary considerations that should not matter. - Nobody would fund the discovery of graphene.	2	2	2	2	2	2	2	3	2	3	2	2	4	--	--	--	--	--	--	--	--	--	--	--
518	P13	1	1	4	4	4	4	5	5	5	5	5	5	5	5	4	5	5	5	4	4	4	5	5	--	2	2	--	4	4	3	3	3	2	3	3	3	2	3	3	3	3	3	3	3	3	4	4	4
253	P13	1	1	5	4	5	4	4	4	4	4	4	4	5	4	3	4	4	3	3	3	4	5	5	--	3	3	4	3	4	4	4	3	4	--	3	3	3	3	3	3	3	3	3	3	3	--	4	3
596	P13	1	1	5	3	5	5	5	5	5	5	5	5	5	5	4	5	5	5	5	5	5	5	5	These questions (coupled with the table with no. 3) are exactly correctly.	2	2	2	2	2	2	2	2	2	2	2	2	2	2	2	2	3	3	3	2	2	3	4	3
557	P13	1	1	5	5	5	5	5	5	5	5	5	5	5	5	4	5	5	5	5	5	4	5	5	The panel is a team, meaning you have to "play well with others" and understand the goals for the funding agencies.	2	3	3	2	2	2	2	3	2	3	2	2	2	3	3	2	3	3	3	3	3	4	4	3
100	P5	1	1	5	3	5	4	4	5	4	4	4	4	5	5	3	5	4	4	2	2	3	4	4	--	--	--	--	--	--	--	--	--	--	--	--	--	--	--	--	--	--	--	--	--	--	--	--	--
365	P13	1	1	5	3	3	4	5	5	4	5	4	5	5	5	4	5	5	5	3	3	4	4	5	--	4	3	4	4	4	3	4	4	4	3	4	3	4	4	3	3	3	3	3	3	3	3	4	2
352	P13	1	1	5	3	2	3	4	5	5	5	3	4	4	4	4	4	3	4	2	2	3	4	5	--	1	4	1	3	3	4	4	3	4	3	4	3	4	4	4	3	3	3	3	3	3	4	3	3
509	P13	1	1	5	4	4	4	5	5	5	4	4	4	5	4	4	5	4	4	3	4	5	4	5	Many of these have increased importance as panels begin to move to remote panel reviews over teleconference or video conference where the ability to stay on topic and professionally direct the conversation is vital.	4	3	4	2	3	3	4	3	2	2	2	3	1	2	2	2	3	3	2	2	2	4	4	3
388	P13	1	1	5	4	4	3	5	3	4	4	5	5	5	4	4	5	4	2	4	4	3	3	3	--	2	3	4	3	1	2	2	3	1	2	4	4	2	2	1	3	3	3	2	2	2	4	3	3
341	P13	1	1	5	4	5	4	4	4	4	4	3	3	4	3	2	5	3	--	4	4	4	4	4	--	4	4	4	3	4	3	4	3	--	3	4	3	1	2	3	3	3	3	3	1	3	3	4	3
301	P13	1	1	5	3	4	3	5	4	4	4	3	4	4	3	4	5	4	4	2	3	4	4	5	--	2	3	3	3	3	2	2	2	2	3	2	2	2	3	2	3	3	3	3	3	3	3	4	3
928	P13	1	1	4	3	5	4	5	5	4	5	5	5	4	4	3	3	5	4	3	3	3	5	5	collegially?	2	4	2	2	2	2	1	2	2	2	2	2	2	2	2	2	2	2	2	2	2	3	3	2
683	P13	1	1	5	4	4	4	5	5	4	4	4	4	4	5	2	4	4	5	1	3	3	5	4	--	4	3	2	2	4	4	4	3	4	3	2	4	1	1	2	4	3	3	2	1	1	5	3	3
461	P13	1	1	5	3	4	3	4	5	4	3	3	5	5	3	3	4	4	3	4	3	4	5	4	--	4	3	4	2	3	3	4	2	4	3	3	3	4	3	3	3	3	3	3	4	4	3	4	4
756	P13	1	1	5	4	5	3	4	5	4	5	4	4	4	4	4	5	4	4	3	4	3	4	5	It is important to express one's scientific opinion but accept that everyone can have different opinions. Consensus is not the goal. Fair and unbias evaluation against a consistent set of cirteria and standards is the goal.	2	3	2	3	--	2	2	2	2	2	2	2	2	2	2	2	3	3	2	2	2	3	3	2
492	P13	1	1	5	5	5	5	5	4	5	5	5	5	--	5	4	5	5	5	4	5	5	5	5	First, an effective review panelist should have a clear understanding about the purpose of the panel. If there is anything vague in the panel descriptions, we should discuss it and make sure everyone is on the same page as the PO. Second, we should learn and respect other panelist's perspectives.	3	3	3	3	3	3	3	3	3	3	3	3	3	3	3	3	3	3	3	3	3	4	4	4
402	P13	1	1	5	3	4	4	5	5	3	4	4	4	5	4	3	4	4	4	3	4	3	5	4	--	2	2	2	2	2	2	2	3	2	2	2	3	2	2	2	2	3	3	3	3	2	3	3	3
519	P13	1	1	4	3	4	3	3	4	4	4	4	4	4	4	4	4	4	4	2	3	3	4	4	--	4	3	4	2	4	3	4	3	4	3	4	2	4	2	2	3	3	3	3	3	3	3	3	3
387	P13	1	1	5	4	5	3	5	5	4	5	5	5	4	4	3	5	5	3	3	2	4	5	4	--	4	2	2	3	3	4	4	4	4	3	2	3	1	2	3	3	3	3	3	3	3	2	4	4
307	P5	1	1	4	5	5	4	4	5	5	5	4	5	5	5	4	5	5	4	4	4	4	5	4	--	--	--	--	--	--	--	--	--	--	--	--	--	--	--	--	--	--	--	--	--	--	--	--	--
353	P13	1	1	5	4	4	4	5	5	4	4	3	4	4	4	4	4	4	4	3	4	4	5	5	--	2	2	3	4	3	3	2	3	4	3	2	3	2	2	4	3	3	3	3	4	3	4	3	3
291	P13	1	1	5	3	5	3	4	5	5	5	5	5	5	5	5	5	5	5	2	3	4	5	5	--	4	4	4	4	3	3	4	3	3	3	1	1	4	4	4	3	3	3	3	3	3	1	4	4
341	P13	1	1	5	3	4	4	5	5	5	5	4	5	5	5	3	5	4	5	2	2	3	4	--	--	2	2	2	2	1	2	2	3	2	3	2	2	2	2	3	3	3	3	3	1	3	4	4	3
718	P13	1	1	5	3	4	3	5	5	4	5	4	4	4	4	3	4	4	4	2	3	4	4	4	--	2	2	2	3	3	4	4	4	4	2	2	2	4	2	3	3	3	3	2	2	2	3	3	3
525	P13	1	1	4	3	4	3	5	5	5	5	4	4	4	4	4	4	4	4	3	3	3	4	4	--	2	2	--	--	--	--	--	--	--	--	--	--	--	2	2	3	3	3	3	3	3	3	3	4
401	P13	1	1	5	3	4	3	5	5	5	5	5	5	5	5	5	5	5	5	5	3	5	5	5	--	3	3	3	3	4	4	3	3	3	3	3	3	3	3	3	3	3	3	3	3	3	3	3	4
398	P13	1	1	5	3	5	2	5	5	3	4	4	4	5	3	2	5	4	3	3	3	3	3	3	--	4	3	4	3	2	3	2	3	4	3	3	3	4	3	2	3	3	3	3	3	3	2	4	4
797	P13	1	1	4	3	5	4	5	5	4	4	4	4	4	5	3	5	5	4	3	3	4	4	4	--	2	2	2	2	2	2	2	2	2	2	2	2	2	2	2	2	3	3	2	2	2	2	3	3
230	P13	1	1	4	3	4	5	5	5	5	5	4	4	5	5	4	4	4	4	5	3	4	4	4	--	2	2	2	2	2	2	2	2	2	2	2	2	2	2	2	2	2	2	2	2	2	3	3	3
396	P13	1	1	5	4	5	4	4	5	4	4	4	4	5	3	3	4	4	4	3	3	3	4	4	--	4	2	4	2	4	4	4	4	4	4	4	4	4	4	4	4	3	3	4	4	3	1	1	3
881	P13	1	1	5	4	4	3	5	5	5	5	5	5	5	5	5	3	5	4	2	3	3	3	4	--	4	2	4	2	4	4	4	4	4	4	4	4	4	2	2	2	4	3	2	2	2	1	3	1
787	P13	1	1	4	3	5	4	5	4	5	5	4	5	4	5	4	4	4	5	5	4	4	5	3	These are good questions. While I agree with almost all and disagree with none of them, there has to be room for vigorous disagreement as there are questions where consensus has not yet emerged.	3	3	2	2	2	2	3	3	2	3	3	3	2	2	2	3	3	3	2	3	2	3	4	3
348	P13	1	1	5	4	5	3	5	5	5	4	3	4	5	3	4	4	4	5	4	4	5	4	5	--	1	4	1	4	3	2	2	2	2	3	2	2	2	2	2	3	3	3	2	2	2	3	4	3
474	P13	1	1	5	5	5	4	5	5	5	5	4	5	5	5	4	5	4	4	4	5	4	4	4	Know who the other members are and their background.	4	3	4	4	3	3	4	3	4	3	3	3	4	3	3	3	3	3	3	3	3	4	4	4
348	P13	1	1	5	4	4	4	5	5	4	3	4	4	4	4	4	4	4	4	3	3	4	4	4	--	3	2	3	2	3	2	3	3	3	2	3	2	2	3	3	2	3	3	2	2	3	3	4	4
572	P13	1	1	1	1	1	1	1	1	1	1	1	1	1	1	1	4	4	4	4	4	5	5	5	declare any conflict of interest that may exist with any of the applicants before the review.	4	4	4	4	4	4	4	4	4	4	4	4	4	4	4	4	4	4	4	4	4	3	3	3
283	P13	1	1	5	2	4	2	5	3	3	5	3	4	5	5	4	4	4	4	2	3	4	5	5	Letting other people talk instead of monopolizing the conversation is important. I think former NSF PO are difficult to be on panels with. They will always have the mindset of a PO!	2	2	2	4	3	2	2	2	2	3	2	3	2	2	2	3	3	3	3	3	3	4	4	3
253	P5	1	1	4	4	5	4	5	4	5	4	4	4	4	4	4	5	4	3	3	3	3	3	4	--	2	2	2	2	--	--	--	--	--	--	--	--	--	--	--	--	--	--	--	--	--	--	--	--
93	P4	1	1	5	3	4	4	5	5	5	5	5	5	5	5	4	--	--	--	--	--	--	--	--	--	--	--	--	--	--	--	--	--	--	--	--	--	--	--	--	--	--	--	--	--	--	--	--	--
1268	P13	1	1	5	2	5	3	5	5	5	3	1	1	1	1	1	3	1	1	1	1	1	1	1	--	3	3	3	3	3	4	4	3	4	3	4	4	4	3	4	4	4	3	3	3	3	5	5	4
597	P13	1	1	5	4	4	4	5	5	5	3	4	4	4	5	5	4	4	4	3	2	4	4	4	--	4	2	4	4	4	1	3	3	4	2	4	1	1	3	4	2	3	3	1	4	1	3	3	3
728	P13	1	1	5	5	5	5	3	4	4	4	4	4	4	5	4	5	5	3	3	3	4	4	5	Other skill required: Understanding politics of funding agency, ompeting research groups, etc.	4	3	4	3	4	4	4	4	1	1	4	3	4	4	4	4	3	3	4	4	4	4	4	4
																									More by virtual participation	2	0	2	0	2	2	2	0	3	1	1	2	7	1	1	1	0	0	1	3	2	3	1	1
																									Equally by virtual or Face-to-Face participation	19	20	15	17	12	17	17	11	18	14	21	16	17	22	18	12	2	2	13	14	13	5	1	3
																									More by Face-to-Face participation	8	18	9	18	17	14	7	27	5	26	11	20	6	14	17	26	38	41	27	20	26	20	19	24
																									Not improved by either format	18	8	19	11	13	12	19	7	18	3	12	7	15	7	8	5	4	1	3	7	3	13	22	16
																									n		46	45	46	44	45	45	45	44	44	45	45	45	44	44	44	44	44	44	44	48	2	1	0
																																															43	44	44
																																		n	More by virtual participation		Equally by virtual or Face-to-Face participation		More by Face-to-Face participation		Not improved by either format							n	Did not improve
																																2. Broad Scientific Understanding n=45	...broad scientific understanding.	45	2	0.0444444	15	0.333333	9	0.2	19	0.422222		1			Observation of other panelists n = 43	43	3
																																6. Analytical Thinking n=45	...analytical thinking.	45	2	0.0444444	17	0.377778	7	0.155556	19	0.422222		1			Listening to panelists make arguments n = 44	44	1
																																8. Clear Writing n=44	...clear and concise writing.	44	3	0.0681818	18	0.409091	5	0.113636	18	0.409091		1			Sharing my thoughts during discussions n = 44	44	1
																																12. Confidence in Own Position n=45	...confidence in one’s own opinion or ideas.	45	7	0.155556	17	0.377778	6	0.133333	15	0.333333		1			Being the chair / responsible for running a discussion n = 44	44	0
																																4. Being Prepared n=44	...preparedness (e.g. have read the solicitation, the directions, and any proposals assigned).	44	2	0.0454545	12	0.272727	17	0.386364	13	0.295455		1			Casual discussions with senior colleagues n = 44	44	4
																									Please provide any additional comments about the competencies necessary for an effective review panelist.							5. Impartiality n=45	...impartiality.	45	2	0.0444444	17	0.377778	14	0.311111	12	0.266667		1			Reading reviews of my own research proposals n = 44	44	4
																									Facial expressions are hard to answer when many panels use teleconferencing.							10. Open to Novel Research Ideas n=45	...open to novel research ideas.	45	1	0.0222222	21	0.466667	11	0.244444	12	0.266667		1			Being mentored by colleagues experienced in panel reviews n = 44	44	3
																									Background and experience sufficient to effectively evaluate the proposal.							3. Agency Review Process Familiarity n=46	...familiarity with the specific agency’s peer review process.	46	0	0	17	0.369565	18	0.391304	11	0.23913		1			Mentoring others concerning participation in panel reviews n = 42	42	4
																									Be an advocate for GOOD proposals or manuscripts for which you are a designated primary reviewer.							1. Panel Review Familiarity n=38	...familiarity with panel reviews.	46	0	0	20	0.434783	18	0.391304	8	0.173913		1			Serving as a peer reviewer of manuscripts for publication (unrelated to panel review participation) n = 44	44	5
																									Focus on scientific excellence and novelty and tune out the various "check-box" BS that is secondary. - There are too many secondary considerations that should not matter. - Nobody would fund the discovery of graphene.							14. Articulate Ideas Clearly n=44	...articulate ideas clearly.	44	1	0.0227273	18	0.409091	17	0.386364	8	0.181818		1			Participating on more than one panel n = 44	44	1
																								Agreeance with skills	These questions (coupled with the table with no. 3) are exactly correctly.							7. Open to Other's Opinions/Ideas n=45	...open to others’ opinions or ideas.	45	0	0	11	0.244444	27	0.6	7	0.155556		1			Writing / submitting research proposals myself (e.g. to other funding opportunities) n = 43	43	1
																							Understand purpose/goals of panel or funding agency	Working well together	The panel is a team, meaning you have to "play well with others" and understand the goals for the funding agencies.							11. Sensitive to Bias n=45	...sensitivity towards bias(es).	45	2	0.0444444	16	0.355556	20	0.444444	7	0.155556		1			Academic training (e.g. graduate programs, workshops) n = 44	44	9
																									Many of these have increased importance as panels begin to move to remote panel reviews over teleconference or video conference where the ability to stay on topic and professionally direct the conversation is vital.							13. Put Research in Context n=44	...put proposed research in context.	44	1	0.0227273	22	0.5	14	0.318182	7	0.159091		1			Training / instructions from funding agencies n = 44	44	6
																									Collegially?							19. Stay on Topic n=44	...stay on topic.	44	3	0.0681818	14	0.318182	20	0.454545	7	0.159091		1
																								Respecting others	It is important to express one's scientific opinion but accept that everyone can have different opinions. Consensus is not the goal. Fair and unbias evaluation against a consistent set of cirteria and standards is the goal.							15. Sustain Attention to Task n=44	...sustain attention to the task.	44	1	0.0227273	12	0.272727	26	0.590909	5	0.113636		1
																							Understand purpose/goals of panel or funding agency	Respecting other panelists'	First, an effective review panelist should have a clear understanding about the purpose of the panel. If there is anything vague in the panel descriptions, we should discuss it and make sure everyone is on the same page as the PO. Second, we should learn and respect other panelist's perspectives.							16. Interpret Body Language n=44	...interpret body language including facial expressions.	44	0	0	2	0.0454545	38	0.863636	4	0.0909091		1
																								Agreeance with skills	These are good questions. While I agree with almost all and disagree with none of them, there has to be room for vigorous disagreement as there are questions where consensus has not yet emerged.							9. Active Listening n=44	...active and attentive listening.	44	1	0.0227273	14	0.318182	26	0.590909	3	0.0681818		1
																									Know who the other members are and their background.							18. Politely Redirect Conversation n=44	...redirect conversations politely.	44	1	0.0227273	13	0.295455	27	0.613636	3	0.0681818		1
																									Declare any conflict of interest that may exist with any of the applicants before the review.							20. Politely Disagree n=44	...collegially voice dissent or disagreement.	44	2	0.0454545	13	0.295455	26	0.590909	3	0.0681818		1
																								Working well together	Letting other people talk instead of monopolizing the conversation is important. I think former NSF PO are difficult to be on panels with. They will always have the mindset of a PO!							17. Build Rapport n=44	...build rapport with other panelists.	44	0	0	2	0.0454545	41	0.931818	1	0.0227273		1
																									Other skill required: Understanding politics of funding agency, competing research groups, etc.
																																		n	More by virtual participation		Equally by virtual or Face-to-Face participation		More by Face-to-Face participation		Not improved by either format							n	Did not improve
																																	2. Broad Scientific Understanding n=45	45	2	0.0444444	15	0.333333	9	0.2	19	0.422222		1			Being the chair / responsible for running a discussion n = 44	44	0
																																	6. Analytical Thinking n=45	45	2	0.0444444	17	0.377778	7	0.155556	19	0.422222		1			Being mentored by colleagues experienced in panel reviews n = 44	44	3
																																	8. Clear Writing n=44	44	3	0.0681818	18	0.409091	5	0.113636	18	0.409091		1			Mentoring others concerning participation in panel reviews n = 42	42	4
																																	12. Confidence in Own Position n=45	45	7	0.155556	17	0.377778	6	0.133333	15	0.333333		1			Casual discussions with senior colleagues n = 44	44	4
																																	4. Being Prepared n=44	44	2	0.0454545	12	0.272727	17	0.386364	13	0.295455		1			Academic training (e.g. graduate programs, workshops) n = 44	44	9
																																	5. Impartiality n=45	45	2	0.0444444	17	0.377778	14	0.311111	12	0.266667		1			Training / instructions from funding agencies n = 44	44	6
																																	10. Open to Novel Research Ideas n=45	45	1	0.0222222	21	0.466667	11	0.244444	12	0.266667		1			Observation of other panelists n = 43	43	3
																																	3. Agency Review Process Familiarity n=46	46	0	0	17	0.369565	18	0.391304	11	0.23913		1			Listening to panelists make arguments n = 44	44	1
																																	1. Panel Review Familiarity n=38	46	0	0	20	0.434783	18	0.391304	8	0.173913		1			Reading reviews of my own research proposals n = 44	44	4
																																	14. Articulate Ideas Clearly n=44	44	1	0.0227273	18	0.409091	17	0.386364	8	0.181818		1			Serving as a peer reviewer of manuscripts for publication (unrelated to panel review participation) n = 44	44	5
																																	7. Open to Other's Opinions/Ideas n=45	45	0	0	11	0.244444	27	0.6	7	0.155556		1			Participating on more than one panel n = 44	44	1
																																	11. Sensitive to Bias n=45	45	2	0.0444444	16	0.355556	20	0.444444	7	0.155556		1			Sharing my thoughts during discussions n = 44	44	1
																																	13. Put Research in Context n=44	44	1	0.0227273	22	0.5	14	0.318182	7	0.159091		1			Writing / submitting research proposals myself (e.g. to other funding opportunities) n = 43	43	1
																																	19. Stay on Topic n=44	44	3	0.0681818	14	0.318182	20	0.454545	7	0.159091		1
																																	15. Sustain Attention to Task n=44	44	1	0.0227273	12	0.272727	26	0.590909	5	0.113636		1
																																	16. Interpret Body Language n=44	44	0	0	2	0.0454545	38	0.863636	4	0.0909091		1
																																	9. Active Listening n=44	44	1	0.0227273	14	0.318182	26	0.590909	3	0.0681818		1
																																	18. Politely Redirect Conversation n=44	44	1	0.0227273	13	0.295455	27	0.613636	3	0.0681818		1
																																	20. Politely Disagree n=44	44	2	0.0454545	13	0.295455	26	0.590909	3	0.0681818		1
																																	17. Build Rapport n=44	44	0	0	2	0.0454545	41	0.931818	1	0.0227273		1
																																																n
																																															Observation of other panelists n = 43	41	43
																																															Listening to panelists make arguments n = 44	43	44
																																															Sharing my thoughts during discussions n = 44	44	44
																																															Being the chair / responsible for running a discussion n = 44	27	44
																																															Casual discussions with senior colleagues n = 44	39	44
																																															Reading reviews of my own research proposals n = 44	43	44
																																															Being mentored by colleagues experienced in panel reviews n = 44	31	44
																																															Mentoring others concerning participation in panel reviews n = 42	32	42
																																															Serving as a peer reviewer of manuscripts for publication (unrelated to panel review participation) n = 44	43	44
																																															Participating on more than one panel n = 44	43	44
																																															Writing / submitting research proposals myself (e.g. to other funding opportunities) n = 43	43	43
																																															Academic training (e.g. graduate programs, workshops) n = 44	40	44
																																															Training / instructions from funding agencies n = 44	41	44
																																														I have not experienced this		n	Did not improve
																																														17	Being the chair / responsible for running a discussion n = 27	27	0
																																														1	Listening to panelists make arguments n = 43	43	1
																																														1	Participating on more than one panel n = 43	43	1
																																														0	Writing / submitting research proposals myself (e.g. to other funding opportunities) n = 43	43	1
																																														1	Serving as a peer reviewer of manuscripts for publication (unrelated to panel review participation) n = 43	43	5
																																														0	Sharing my thoughts during discussions n = 44	44	1
																																														1	Reading reviews of my own research proposals n = 43	43	4
																																														5	Casual discussions with senior colleagues n = 39	39	4
																																														2	Observation of other panelists n = 41	41	3
																																														13	Being mentored by colleagues experienced in panel reviews n = 31	31	3
																																														10	Mentoring others concerning participation in panel reviews n = 32	32	4
																																														4	Academic training (e.g. graduate programs, workshops) n = 40	40	9
																																														3	Training / instructions from funding agencies n = 41	41	6
[truncated: 53 more columns]

## Sheet: Codebook
		Date started
		Date completed
		Response time
		Last page saved
		P2Q1	Is the U.S. your country of residence?	1 = Yes 2 = No
		P2Q2	Have you served as a review panelist for research proposals or grant proposal decisions?
	Based on your experience, please indicate your level of agreement that the following competencies are important to being an effective review panelist.	P3Q1M1R1	Subject matter expertise in an area(s) related to the panel.	1 = Strongly disagree 2 = Disagree 3 = Neutral 4 = Agree 5 = Strongly agree
		P3Q1M1R2	Familiarity with panel reviews.
		P3Q1M1R3	Broad scientific understanding is important to being an effective review panelist.
		P3Q1M1R4	Familiarity with the specific agency’s peer review process is important to being an effective review panelist.
		P3Q1M1R5	Preparedness (e.g. have read the solicitation, the directions, and any proposals assigned) is important to being an effective review panelist.
		P3Q1M1R6	Impartiality is important to being an effective review panelist.
		P3Q1M1R7	Analytical thinking is important to being an effective review panelist.
		P3Q1M1R8	Open to others’ opinions or ideas is important to being an effective review panelist.
		P3Q1M1R9	Clear and concise writing is important to being an effective review panelist.
		P3Q1M1R10	Active and attentive listening is important to being an effective review panelist.
		P3Q1M1R11	Open to novel research ideas is important to being an effective review panelist.
		P3Q1M1R12	Sensitivity towards bias(es) is important to being an effective review panelist.
		P3Q1M1R13	Confidence in one’s own opinion or ideas is important to being an effective review panelist.
	Based on your experience, please indicate your level of agreement that the following competencies are important to being an effective review panelist. The ability to:	P4Q1M1R1	...put proposed research in context.
		P4Q1M1R2	...articulate ideas clearly.
		P4Q1M1R3	...sustain attention to the task.
		P4Q1M1R4	...interpret body language including facial expressions.
		P4Q1M1R5	...build rapport with other panelists.
		P4Q1M1R6	...redirect conversations politely.
		P4Q1M1R7	...stay on topic.
		P4Q1M1R8	...collegially voice dissent or disagreement.
		P4Q2A1	Please provide any additional comments about the competencies necessary for an effective review panelist.	Open-ended
	Please indicate which review panel setting you believe best helps develop or improve each of these competencies. Improved:	P5Q1M1R1	...subject matter expertise in an area(s) related to the panel.	1 = More by virtual participation 2 = Equally by virtual or Face-to-Face participation 3 = More by Face-to-Face participation 4 = Not improved by either format
		P5Q1M1R2	...familiarity with panel reviews.
		P5Q1M1R3	...broad scientific understanding.
		P5Q1M1R4	...familiarity with the specific agency’s peer review process.
		P5Q1M1R5	...preparedness (e.g. have read the solicitation, the directions, and any proposals assigned).
		P5Q1M1R6	...impartiality.
		P5Q1M1R7	...analytical thinking.
		P5Q1M1R8	...open to others’ opinions or ideas.
		P5Q1M1R9	...clear and concise writing.
		P5Q1M1R10	...active and attentive listening.
		P5Q1M1R11	...open to novel research ideas.
		P5Q1M1R12	...sensitivity towards bias(es).
		P5Q1M1R13	...confidence in one’s own opinion or ideas.
	Please indicate which review panel setting you believe best helps develop or improve each of these competencies. Improved the ability to:	P6Q1M1R1	...put proposed research in context.
		P6Q1M1R2	...articulate ideas clearly.
		P6Q1M1R3	...sustain attention to the task.
		P6Q1M1R4	...interpret body language including facial expressions.
		P6Q1M1R5	...build rapport with other panelists.
		P6Q1M1R6	...redirect conversations politely.
		P6Q1M1R7	...stay on topic.
		P6Q1M1R8	...collegially voice dissent or disagreement.
	Based on your experience, please indicate how much each experience below has improved your review panelist competencies.	P7Q1M1R1	Observation of other panelists	1 = Did not improve 2 = Minimally improved 3 = Somewhat improved 4 = Strongly improved I have not experienced this
		P7Q1M1R2	Listening to panelists make arguments
		P7Q1M1R3	Sharing my thoughts during discussions
		P7Q1M1R4	Being the chair / responsible for running a discussion
		P7Q1M1R5	Casual discussions with senior colleagues
		P7Q1M1R6	Reading reviews of my own research proposals
		P7Q1M1R7	Being mentored by colleagues experienced in panel reviews
		P7Q1M1R8	Mentoring others concerning participation in panel reviews
		P7Q1M1R9	Serving as a peer reviewer of manuscripts for publication (unrelated to panel review participation)
		P7Q1M1R10	Participating on more than one panel
		P7Q1M1R11	Writing / submitting research proposals myself (e.g. to other funding opportunities)
		P7Q1M1R12	Academic training (e.g. graduate programs, workshops)
		P7Q1M1R13	Training / instructions from funding agencies
		P7Q2A1	What other experiences help develop or improve review panelist competencies?	Open-ended
		P8Q1	How many FACE-TO-FACE panel reviews have you participated in?	1 = 0 2 = 1 - 5 3 = 6 - 15 4 = 26 - 50 5 = More than 50
		P8Q2	How many VIRTUAL panel reviews have you participated in?
	Please indicate your type of employment.	P9Q1A1	Government agency/office	1 = Selected 0 = Not selected
		P9Q1A2	National lab
		P9Q1A3	University
		P9Q1A4	Corporation
		P9Q1A5	Non-profit company
		P9Q1AO	Other
		P9Q1AOT	Other Explain	Open-ended
	Which educational degree(s) have you earned?	P9Q2A1	Associate’s	1 = Selected 0 = Not selected
		P9Q2A2	Bachelor’s
		P9Q2A3	Master’s
		P9Q2A4	Doctorate
		P9Q2A5	Professional (e.g., JD, MD, DDS, DVM)
		P9Q2AO	Other
		P9Q2AOT	Other Explain	Open-ended
		P9Q3	Please indicate your career stage.	1 = Early (1-10 years) 2 = Middle (11-20 years) 3 = Senior (21+ years)
		P10Q1	What is your field of work?	1 = Biology 2 = Chemistry 3 = Computer science 4 = Engineering 5 = Environmental sciences 6 = Materials science 7 = Mathematics 8 = Physics 9 = Other
		P10Q1AOT	Other Explain	Open-ended
		P10Q2	Please indicate your sex.	1 = Male 2 = Female 3 = Prefer not to answer 4 = Other
		P10Q2AOT	Other Explain	Open-ended
		P10Q3	What is your age range?	1 = 18 - 24 2 = 25 - 34 3 = 35 - 44 4 = 44 - 54 5 = 55 - 64 6 = 65+ 7 = Prefer not to answer
	For which agencies have you participated in panel reviews of research/ grant proposals?	P11Q1A1	AIBS (American Institute of Biological Sciences)	1 = Selected 0 = Not selected
		P11Q1A2	Bill & Melinda Gates Foundation
		P11Q1A3	CDC (Centers for Disease Control)
		P11Q1A4	DHS (Department of Homeland Security)
		P11Q1A5	DOD (Department of Defense)
		P11Q1A6	DOE (Department of Energy)
		P11Q1A7	DOI (Department of Interior)
		P11Q1A8	DOJ (Department of Justice)
		P11Q1A9	EPA (Environmental Protection Agency)
		P11Q1A10	International Agency(ies)
		P11Q1A11	NASA (National Aeronautics and Space Administration)
		P11Q1A12	NIH (National Institutes of Health)
		P11Q1A13	NIST (National Institute of Standards and Technology)
		P11Q1A14	NOAA (National Oceanic and Atmospheric Administration)
		P11Q1A15	NSF (National Science Foundation)
		P11Q1A16	Robert Woods Johnson Foundation
		P11Q1A17	USDA (United States Department of Agriculture)
		P11Q1A18	William T. Grant Foundation
		P11Q1AO	Other
		P11Q1AOT	Other Explain	Open-ended
